# Supplementary material for: Phloem-Mobile MYB44 Negatively Regulates Expression of PHOSPHATE TRANSPORTER 1 in Arabidopsis Roots
Source: Plants (Basel). 2023 Oct 19;12(20):3617. doi: 10.3390/plants12203617 (PMC10610484; doi:10.3390/plants12203617)
Supplement: Supplementary file 1 [file plants-12-03617-s001.zip]

Archive with 2 entries (2 files):
- plants-2581932-supplementary.pdf
- Table S2 (Olukayode et al- Plants).xlsx
